# Supplementary material for: Cinematic rendering of osteopoikilosis
Source: Rheumatology (Oxford). 2024 Apr 22;63(7):e206–7. doi: 10.1093/rheumatology/keae234 (PMC11215976; doi:10.1093/rheumatology/keae234)
Supplement: keae234_Supplementary_Data [file keae234_supplementary_data.zip]

Archive with 2 entries (1 files):
- keae234_Supplementary_Data/
- keae234_Supplementary_Data/rhe-24-0612-File004.mp4
